# Supplementary material for: Development of a 10-km resolution global soil profile dataset for crop modeling applications
Source: Environ Model Softw. 2019 Sep;119:70–83. doi: 10.1016/j.envsoft.2019.05.012 (PMC6694752; doi:10.1016/j.envsoft.2019.05.012)
Supplement: Multimedia component 1 [file mmc1.xml]

<?xml version="1.0" encoding="UTF-8" standalone="no"?><data:data><datasets><author>ines@iri.columbia.edu</author><type>1</type><dataset><name>Global High-Resolution Soil Profile Database for Crop Modeling Applications</name><caption/><description>10-km resolution global soil profile dataset, at 2 m depth, compatible with DSSAT using SoilGrids1km</description><filetype><name/></filetype><filesize/><source>0</source><sourcename>Original Data</sourcename><access><type>1</type><name>Data available in data repository</name><reponame>Dataverse</reponame><PersistentId>https://doi.org/10.7910/DVN/1PEEY0</PersistentId><deeplinkurl>https://dataverse.harvard.edu/dataset.xhtml?persistentId=doi:10.7910/DVN/1PEEY0</deeplinkurl></access></dataset></datasets></data:data>
